# Supplementary material for: Genetic Relatedness Is Uncoupled from Fruit Color in Sour Cherry: Evidence from SSR, S-RNase, and Expression Profiling
Source: Plants (Basel). 2026 Mar 31;15(7):1069. doi: 10.3390/plants15071069 (PMC13075033; doi:10.3390/plants15071069)
Supplement: Supplementary file 1 [file plants-15-01069-s001.zip]

Archive with 1 entries (1 files):
- plants-4184194-supplementary.pdf
